# Supplementary material for: Diseases Caused by Parasites with Invertebrate Hosts in China: Burden and Trends of Leishmaniasis and Schistosomiasis
Source: Pathogens. 2026 Mar 23;15(3):340. doi: 10.3390/pathogens15030340 (PMC13028703; doi:10.3390/pathogens15030340)
Supplement: Supplementary file 1 [file pathogens-15-00340-s001.zip]

Archive with 6 entries (6 files):
- S2 Table.pdf
- S3 Table.pdf
- S4 Table.pdf
- S5 Table.pdf
- S6 Table.pdf
- S1 Table.pdf
